# Supplementary material for: Maternal adverse childhood experiences and prenatal stress: Intergenerational transmission and offspring mental health in the ECHO Cohort
Source: Psychol Med. 2026 Mar 11;56:e60. doi: 10.1017/S0033291725103127 (PMC13040406; doi:10.1017/S0033291725103127)
Supplement: Ahmad et al. supplementary material [file S0033291725103127sup001.zip]

Archive with 3 entries (3 files):
- EC0639_Supplement 1_Psychol Med_R1_08_12_25.docx
- EC0639 Supplement 2.pdf
- EC0639 Supplement 3.pdf
